# Supplementary material for: Rapidly Escalating Hepcidin and Associated Serum Iron Starvation Are Features of the Acute Response to Typhoid Infection in Humans
Source: PLoS Negl Trop Dis. 2015 Sep 22;9(9):e0004029. doi: 10.1371/journal.pntd.0004029 (PMC4578949; doi:10.1371/journal.pntd.0004029)
Supplement: S1 Dataset — (XLSX) [file pntd.0004029.s005.xlsx]

## Sheet: Serum-Hematology-SubjectInfo
Vounteer ID	Study	Age (years)	Sex	Challenge Dose (CFU)	Typhoid Diagnosis? (TD) (1=yes, 0=no)	Treatment indication	Day Typhoid diagnosed with respect to Challenge Day	Time from Challenge to Typhoid diagnosis (hours)	Day relative to Challenge Day	Day relative to day of TD	Hepcidin (ng/mL)	Ferritin (ng/mL)	Serum iron (µmol/L)	UIBC (µmol/L)	TIBC (µmol/L)	Tsat (%)	hsCRP (mg/L)	Hemoglobin (g/dL)	Hematocrit (L/L)	Mean Corpuscular volume (fL)	Red Blood Cell Count (x10e9 cells/L)	Platelets (x10e9/L)	White Cell Count (x10e9 cells/L)	Neutrophil count (x10e9 cells/L)	Lymphocyte count (x10e9 cells/L)	Eosinophil count (x10e9 cells/L)	Temperature (ºC)	WEIGHT (kg)	HEIGHT (m)
21	A	20.225	m	19500	0	Day14			0		14.049	87.35	24.7	27.6	52.3	47.2275	1.07	14.9	0.443	92.7	4.78	193	5.13	2.052	2.3598	0.1539	36.2	103.9	2.025
21	A	20.225	m	19500	0	Day14			14		1.523	39.67	11.5	43.9	55.4	20.7581	0.46		0.433	94.1	4.6	230	5.32	2.6068	2.0748	0.1064	36.3	103.9	2.025
22	A	28.8111	m	18410	0	Day14			0		8.265	42.07	8.7	32.6	41.3	21.0654	3.06	13.9	0.418	94.8	4.41	273	5.78	3.468	1.6184	0.0578	36.4	64.8	1.685
22	A	28.8111	m	18410	0	Day14			14		5.736	21.9	8.9	40.6	49.5	17.9798	1.32	13.7	0.412	96.7	4.26	229	5.52	3.6984	1.38	0.0552	36.7	64.8	1.685
23	A	23.1056	m	18050	0	Day14			0		30.872	86.35	15.9	42.4	58.3	27.2727	3.16	13.8	0.449	89.3	5.03	221	6.14	3.2542	2.149	0.1842	35	84.1	1.786
23	A	23.1056	m	18050	0	Day14			14		71.908	100.99	12.1	50.6	62.7	19.2982	7.17										36.2	84.1	1.786
24	A	56.0806	f	19100	0	Day14			0		15.285	73.17	13.8	41	54.8	25.1825	0.85	12.9	0.4	92.6	4.32	199	4.16	2.4544	1.2896	0.1664	36.4
24	A	56.0806	f	19100	0	Day14			14		10.118	48.76	17.7	43	60.7	29.1598	1.24		0.41	93.4	4.39	251	5.42	3.3604	1.6802	0.1084	36.2
25	A	49.8583	f	19100	0	Day14			0		2.42	5.23	1.9	59.5	61.4	3.09446	1.64	10.7	0.361	83.6	4.32	395	5.32	3.0856	1.4364	0.3724	36.5	79.4	1.725
25	A	49.8583	f	19100	0	Day14			14		0.83	3.94	3.2	72.3	75.5	4.23841	1.29	9.8	0.324	81.4	3.98	369	5.82	3.201	1.6878	0.2328	36.4	79.4	1.725
26	A	34.8	f	17300	0	Day14			0		9.837	24.65	8.7	43.7	52.4	16.6031	0.48	13.7	0.42	94.6	4.44	317	6.68	3.8076	2.2044	0.2672	36.4	89.7	1.645
26	A	34.8	f	17300	0	Day14			14		3.226	19.31	11.3	43.6	54.9	20.5829	1.04										36.6	89.7	1.645
27	A	26.2083	m	18650	0	Day14			0		6.335	17.22	11.2	43	54.2	20.6642	0.1	14.4	0.428	91.1	4.7	201	3.8	1.748	1.444	0.304	36.7	76.9	1.795
27	A	26.2083	m	18650	0	Day14			14		17.287	35.89	5.9	48.4	54.3	10.8656	30.45		0.406	90.4	4.49	160	4.08	2.1216	1.1424	0.1224	36.3	76.9	1.795
28	A	20.3333	f	17800	0	Day14			0		8.379	13.79	15.1	61	76.1	19.8423	7.5	12.3	0.381	95.3	4	239	10.87	7.7177	2.0653	0.1087	35.5	59.6	1.6
28	A	20.3333	f	17800	0	Day14			14		1.713	5.63	9.7	>89.5	NA	NA	2.19										36.2	59.6	1.6
29	A	19.8278	m	14550	0	Day14			0		30.296	86.38	9.2	39.3	48.5	18.9691	0.64	16.6	0.471	89.4	5.27	183	7.91	4.746	2.373	0.0791	35.4
30	A	22.3167	m	18410	0	Day14			0		12.44	51.4	7.7	50.6	58.3	13.2075	0.25	14.7	0.446	95.1	4.69	217	8.5	5.525	1.955	0.34	35.6
30	A	22.3167	m	18410	0	Day14			14		84.975	65	6.7	50.6	57.3	11.6928	19.14	14.3	0.437	90.1	4.85	378	9.94	6.6598	1.988	0.2982	37
31	A	27.6472	f	26550	1	Temp	5	120.733	0	-5	4.407	13	6.7	49.9	56.6	11.8375	1.17	11.5	0.374	87.4	4.28	376	9.68	4.7432	4.1624	0.2904	36.9	65.7	1.64
31	A	27.6472	f	26550	1	Temp	5	120.733	5	0	58.213	18.91	1.6	54.5	56.1	2.85205	24.44	12.9	0.389	84.4	4.61	281	8.11	6.7313	1.0543	0	39	65.7	1.64
31	A	27.6472	f	26550	1	Temp	5	120.733	14	9	4.325	80.81	6.5	56.2	62.7	10.3668	8.97	10.9	0.344	88.4	3.89	534	10.9	5.232	4.796	0.218	36.3	65.7	1.64
32	A	22.9722	f	26550	1	Temp	7	164.083	0	-7	4.812	24.19	8.3	45.2	53.5	15.514	1.43	12.8	0.402	92	4.37	349	4.07	1.9943	1.5059	0.2442	36.2
32	A	22.9722	f	26550	1	Temp	7	164.083	7	0	107.648	34.25	1.7	47.8	49.5	3.43434	25.01	12.2	0.362	90.5	4	276	6.63	5.5029	0.663	0	38.2
32	A	22.9722	f	26550	1	Temp	7	164.083	14	7	4.935	90.4	3.4	45.1	48.5	7.01031	13.04	11.1	0.348	92.6	3.76	407	3.57	0.7854	2.2134	0.0714	36.1
33	A	39.2194	f	19500	1	Micro	6	150.683	0	-6	3.095	17.71	6.9	53.6	60.5	11.405	4.05	13.9	0.426	88.8	4.8	345	7.17	5.0907	1.2189	0.2151	36.7
33	A	39.2194	f	19500	1	Micro	6	150.683	6	0	58.521	26.84	1.6	52	53.6	2.98507	14.19	12.8	0.388	89	4.36	195	8.81	7.4885	0.7048	0	36.4
33	A	39.2194	f	19500	1	Micro	6	150.683	14	8	2.824	72.59	2.8	53.5	56.3	4.97336	5.43	11.9	0.377	91.3	4.13	555	8.05	4.669	2.4955	0.161	36.3
34	A	27.8917	f	17250	1	Temp	7	181.567	0	-7	3.381	26.92	5.1	52.7	57.8	8.82353	3.35	12.3	0.37	86	4.3	189	4.69	2.2512	1.9229	0.1876	36.8	70.9	1.685
34	A	27.8917	f	17250	1	Temp	7	181.567	7	0	76.202	35.94	0.45	56.9	57.35	0.8	10.57	12	0.365	88	4.15	297	7.41	5.7057	1.0374	0	37.9	70.9	1.685
34	A	27.8917	f	17250	1	Temp	7	181.567	14	7	3.556	58.23	2.4	49.5	51.9	4.62428	9.14		0.304	87.6	3.47	402	4.34	1.8228	1.9964	0.1736	36.7	70.9	1.685
35	A	22.75	m	18200	1	Temp	9	225.567	0	-9	28.444	121.67	15.3	40.6	55.9	27.3703	0.24	13.5	0.404	87.4	4.62	251	4.32	2.0304	1.6416	0.1728	36.1
35	A	22.75	m	18200	1	Temp	9	225.567	9	0	93.873	151.14	3	41.9	44.9	6.68151	16.04	11.4	0.338	87.1	3.88	154	4.55	3.003	0.91	0	38
35	A	22.75	m	18200	1	Temp	9	225.567	13	4	58.341	377.24	10.1	32.4	42.5	23.7647	32.8										36.1
36	A	22.3694	m	19800	1	Micro	8	196.983	0	-8	18.64	106.37	14.6	39.1	53.7	27.1881	1.62	15.5	0.465	86.4	5.38	351	8.27	4.3004	3.0599	0.1654	36.5
36	A	22.3694	m	19800	1	Micro	8	196.983	8	0	76.813	144	4.5	47.9	52.4	8.58779	32.38	14.9	0.382	85.5	4.47	218	5.73	3.3807	1.4325	0	37.5
37	A	21.9806	m	19200	1	Micro	6	147.467	0	-6	28.559	90.75	10.8	48.3	59.1	18.2741	2.51	16.7	0.487	89.9	5.42	194	6.14	2.7016	2.7016	0.1842	36.3
37	A	21.9806	m	19200	1	Micro	6	147.467	6	0	83.613	113.52	5.2	55.2	60.4	8.60927	33.25	16.1	0.464	89.2	5.2	163	7.01	4.907	1.3319	0	37.5
38	A	26.0889	m	18050	1	Temp	8	192.133	0	-8	18.135	76.76	14.4	40.7	55.1	26.1343	0.16	14.4	0.44	101.4	4.34	262	9.28	5.4752	2.5056	0.5568	35.8
38	A	26.0889	m	18050	1	Temp	8	192.133	8	0	266.929	181.82	1.4	42.8	44.2	3.16742	108.2	13.9	0.413	95.6	4.32	192	9.63	7.704	1.1556	0	38.1
39	A	52.0861	m	14550	1	Micro	7	176.217	0	-7	4.119	91.74	10.7	50.4	61.1	17.5123	7.53	18	0.559	105.5	5.3	221	5.63	3.0965	1.4638	0.2815	36.7	82	1.823
39	A	52.0861	m	14550	1	Micro	7	176.217	7	0	41.664	86.38	13	43.5	56.5	23.0088	29.02	18.3	0.556	102.4	5.43	190	7.02	4.9842	1.1934	0.0702	37.7	82	1.823
40	A	39.375	m	16600	1	Micro	11	272	0	-11	26.001	242.98	11.3	36.2	47.5	23.7895	0.48	15.6	0.461	90.4	5.1	204	4.5	2.475	1.35	0.09	35.9
40	A	39.375	m	16600	1	Micro	11	272	11	0	78.775	323.53	9.2	57.4	66.6	13.8138	17.61	15.3	0.446	87.6	5.09	157	3.29	1.5134	1.1186	0.0329	37.3
41	A	55.6333	m	18650	1	Micro	6	151.483	0	-6	8.948	30.25	17.4	43.2	60.6	28.7129	3.41	14.4	0.436	90.8	4.8	285	6.87	3.9159	2.1984	0.1374	35.8	109.9	1.93
41	A	55.6333	m	18650	1	Micro	6	151.483	6	0	80.209	65.45	8.5	67.6	76.1	11.1695	28.41										37	109.9	1.93
42	A	21.55	f	16950	1	Temp	11	263.05	0	-11	10.79	48.64	6.9	49.9	56.8	12.1479	2.87	13	0.397	87.6	4.53	235	8.19	4.3407	2.7027	0.3276	36.5
42	A	21.55	f	16950	1	Temp	11	263.05	11	0	93.024	67.68	5	61.4	66.4	7.53012	52.18	12.7	0.396	89	4.45	213	6.71	4.697	1.0736	0.0671	37.8
43	A	44.575	f	19800	1	Temp	9	216	0	-9	4.175	18.31	14.4	31	45.4	31.7181	0.65	12.3	0.375	91.2	4.11	147	4.28	2.6108	1.2412	0.1712	36.2	79.6	1.708
43	A	44.575	f	19800	1	Temp	9	216	11	2	96.001	41.96	2.8	41.8	44.6	6.27803	21.26	12.4	0.374	89.9	4.16	133	2.85	1.767	0.798	0.1425	36.1	79.6	1.708
44	A	48.8778	f	16950	1	Micro	7	180.167	0	-7	4.973	11.93	13	51.2	64.2	20.2492	2.94	13.5	0.401	90.7	4.42	304	6.18	4.017	1.4214	0.1236	35.9	64.6	1.645
44	A	48.8778	f	16950	1	Micro	7	180.167	7	0	44.65	17.5	3.1	63.8	66.9	4.63378	27.35	12.6	0.386	91.5	4.22	271	7.95	6.7575	0.7155	0	37	64.6	1.645
45	A	19.3	m	16950	1	Micro	7	180.8	0	-7	15.186	75.59	19.9	31.6	51.5	38.6408	0.46	14.4	0.451	96.4	4.68	215	5.31	2.4426	2.1771	0.2124	36.3	72.0	1.829
45	A	19.3	m	16950	1	Micro	7	180.8	7	0	218.116	119.02	3.2	45.3	48.5	6.59794	55.1	15	0.427	93.8	4.55	175	6.84	5.6088	0.6156	0	37.1	72.0	1.829
46	A	20.0917	m	18350	1	Micro	10	242.683	0	-10	6.121	28.12	16.7	34.9	51.6	32.3643	4.97	15.4	0.43	85.1	5.05	269	5.75	2.415	2.5875	0.1725	36.2	73.6	1.665
46	A	20.0917	m	18350	1	Micro	10	242.683	10	0	147.172	225.91	11.5	52	63.5	18.1102	111.29	13.1	0.372	84.7	4.39	175	6.6	4.554	1.056	0	37.5	73.6	1.665
47	A	22.3139	f	20000	1	Temp	6	144.617	0	-6	6.863	15.34	15.4	59.3	74.7	20.6158	6.31	13.1	0.383	88.9	4.31	233	5.03	1.9114	2.515	0.1006	36.8	68.9	1.71
47	A	22.3139	f	20000	1	Temp	6	144.617	6	0	233.911	101.7	1.4	73.8	75.2	1.8617	160	13.4	0.398	89.2	4.46	210	6.83	5.464	0.7513	0	37.8	68.9	1.71
48	A	59.8917	m	19800	1	Micro	8	193.667	0	-8	17.389	54.02	12	46.8	58.8	20.4082	1.2	14.8	0.439	89.6	4.9	221	5.01	3.2565	1.4529	0.0501	35.6	74.9	1.71
48	A	59.8917	m	19800	1	Micro	8	193.667	8	0	85.878	110.53	3.7	55.3	59	6.27119	35.96	14.7	0.443	90.6	4.89	155	4.76	3.2844	1.0472	0	36.9	74.9	1.71
49	A	21.6694	m	19800	1	Temp	6	147.083	0	-6	25.847	53.4	6.2	46.4	52.6	11.7871	0.43	13.4	0.425	88.9	4.78	179	5.64	2.9892	1.9176	0.282	36.1
49	A	21.6694	m	19800	1	Temp	6	147.083	6	0	171.941	125.67	2.3	50.4	52.7	4.36433	45.18	13.6	0.415	89.6	4.63	139	5.9	4.602	0.767	0	38.4
50	A	20.0806	m	20000	1	Micro	7	174.383	0	-7	23.453	90.32	27.4	26.6	54	50.7407	0.5	16.1	0.492	88.8	5.54	188	4.59	2.2032	1.6983	0.1836	36	77.1	1.895
50	A	20.0806	m	20000	1	Micro	7	174.383	7	0	129.375	267.48	3.5	46.9	50.4	6.94444	24.44	16	0.459	86.4	5.31	138	5.92	4.5584	0.7104	0	37.9	77.1	1.895
1	B	25.5425	m	26950	0	Day14			0		35.991	80.5	29.7	32.6	62.3	47.6726	0.56										36	80
1	B	25.5425	m	26950	0	Day14			2		18.092	71.47	17.5	35.1	52.6	33.27	1.59										36	80
1	B	25.5425	m	26950	0	Day14			4		12.1	63.1	18.8	37.4	56.2	33.452	0.21	13.8	0.402	86.3	4.66	256	6.33	3.5448	1.5825	0.633	36.4	80
1	B	25.5425	m	26950	0	Day14			7		10.909	51.23	11.3	44.5	55.8	20.2509	0.25										36.2	80
1	B	25.5425	m	26950	0	Day14			10		10.997	51.06	19.2	38.2	57.4	33.4495	0.31	14.2	0.435	87	5	137	6.03	3.1356	1.7487	0.6633	36	80
1	B	25.5425	m	26950	0	Day14			14		13.222	51.53	22.2	36.3	58.5	37.9487	0.48	13.6	0.405	86.2	4.7	237	6.74	3.1678	2.1568	0.8088	36	80
2	B	35.1699	f	26950	0	Day14			0		19.203	30.03	14.4	32.8	47.2	30.5085	0.64	12	0.362	92.1	3.93	259	3.74	1.9074	1.4212	0.0748	36.3	73
2	B	35.1699	f	26950	0	Day14			2		12.019	30.84	22.2	26.5	48.7	45.5852	0.74										36.4	73
2	B	35.1699	f	26950	0	Day14			4		18.283	31.82	23.1	29.4	52.5	44	0.44	12	0.365	92.2	3.96	279	4	2	1.52	0.12	35.6	73
2	B	35.1699	f	26950	0	Day14			7		18.073	35.33	22.8	39.4	62.2	36.6559	0.24										36.6	73
2	B	35.1699	f	26950	0	Day14			10		3.114	21.51	12.1	35.1	47.2	25.6356	0.12	11	0.332	94.9	3.56	253	3.43	1.715	1.8865	0.1029	35.9	73
2	B	35.1699	f	26950	0	Day14			14		3.137	12.12	7.1	40.7	47.8	14.8536	0.05	10.8	0.338	96.3	3.51	286	2.94	1.5582	1.029	0.0588	36.8	73
3	B	45.1342	f	18800	0	Day14			0		3.349	9.64	7.5	54.9	62.4	12.0192	1.4	12.8	0.397	81	4.9	238	9.49	6.8328	1.8031	0.0949	36.8
3	B	45.1342	f	18800	0	Day14			2		3.242	13.93	8.8	54.5	63.3	13.9021	3.97										35.9
3	B	45.1342	f	18800	0	Day14			4		4.125	11	10	68.1	78.1	12.8041	1.6	11.7	0.347	80.7	4.3	248	6.53	3.265	2.5467	0.1306	36.5
3	B	45.1342	f	18800	0	Day14			7		4.061	9.54	6.7	60.8	67.5	9.92593	0.75										36.4
3	B	45.1342	f	18800	0	Day14			10		4.23	7.87	7.1	73	80.1	8.86392	0.92	11.2	0.352	81.3	4.33	304	5.22	2.61	2.1924	0.1044	36.3
3	B	45.1342	f	18800	0	Day14			14		4.19	6.61	4.7	59.2	63.9	7.35524	0.12										36
4	B	23.7945	m	18800	0	Day14			0		17.496	92.08	14.9	27.6	42.5	35.0588	1.08	14.8	0.445	95.7	4.65	231	6.69	2.676	2.7429	0.669	36.3	60.3
4	B	23.7945	m	18800	0	Day14			2		13.993	78.93	21.2	23.8	45	47.1111	1.53										36.6	60.3
4	B	23.7945	m	18800	0	Day14			4		7.769	57.8	17.8	25.3	43.1	41.2993	1.37	13.5	0.402	97.6	4.12	208	5.03	2.3138	1.8611	0.4024	36.1	60.3
4	B	23.7945	m	18800	0	Day14			7		7.151	58.49	15.4	35.6	51	30.1961	3.74										36.6	60.3
4	B	23.7945	m	18800	0	Day14			10		5.396	32.78	10.9	32.3	43.2	25.2315	1.36	12.7	0.392	96.6	4.06	264	5.35	2.354	2.247	0.321	36.3	60.3
4	B	23.7945	m	18800	0	Day14			14		5.662	27.86	19.2	28.1	47.3	40.592	0.39	13.9	0.407	97.6	4.17	130	5.35	2.782	2.033	0.2675	36.5	60.3
5	B	19.8027	m	19350	0	Day14			0		9.807	68.13	15	36.2	51.2	29.2969	0.68	15.5	0.471	93.3	5.05	203	5.38	2.5824	1.883	0.3766	36.1	76.2
5	B	19.8027	m	19350	0	Day14			2		48.411	68.36	27.8	26.9	54.7	50.8227	0.57										36.3	76.2
5	B	19.8027	m	19350	0	Day14			4		17.307	72.58	12.9	39.7	52.6	24.5247	0.42	14.8	0.438	88.5	4.95	189	5.29	2.5921	1.9573	0.3174		76.2
5	B	19.8027	m	19350	0	Day14			7		11.548	67.1	15	38.9	53.9	27.8293	1.62										36.3	76.2
5	B	19.8027	m	19350	0	Day14			10		7.558	52.11	13	41.7	54.7	23.766	0.64	13.7	0.423	89.4	4.73	208	3.68	1.8032	1.3984	0.2208	36.4	76.2
5	B	19.8027	m	19350	0	Day14			14		12.641	43.41	15.2	41.1	56.3	26.9982	0.4	14.3	0.44	93.8	4.69	211	5.03	2.8168	1.509	0.2515	36	76.2
6	B	39.4658	m	17150	0	Day14			0		18.82	64.36	9	28.1	37.1	24.2588	0.37	13.9	0.445	95.5	4.66	215	7.22	3.5378	1.6606	1.5884	36.5	87
6	B	39.4658	m	17150	0	Day14			2		24.547	74.52	20.6	36.8	57.4	35.8885	0.84										36.3	87
6	B	39.4658	m	17150	0	Day14			4		42.655	79.17	25.1	23.2	48.3	51.9669	1.4	13.6	0.438	94.6	4.63	230	6.64	3.1872	1.7264	1.2616	36.4	87
6	B	39.4658	m	17150	0	Day14			7		10.064	56.51	9.9	36.8	46.7	21.1991	0.78										36.3	87
6	B	39.4658	m	17150	0	Day14			10		10.339	51.78	11.5	38.1	49.6	23.1855	1.59	12.4	0.387	94.4	4.1	228	5.07	2.9406	1.4196	0.4056	36.3	87
6	B	39.4658	m	17150	0	Day14			14		9.213	42.63	9.6	36.6	46.2	20.7792	0.71	12.7	0.392	93.1	4.21	257	5.25	3.36	1.3125	0.315	37	87
7	B	25.5315	f	20300	0	Day14			0		6.249	20.24	18.7	33.1	51.8	36.1004	0.5	12.3	0.377	91.5	4.12	167	4.02	1.7688	1.8492	0.0804	36.6
7	B	25.5315	f	20300	0	Day14			2		4.958	21.85	13.8	50	63.8	21.6301	1.15										36
7	B	25.5315	f	20300	0	Day14			4		1.773	20.56	20.9	40.3	61.2	34.1503	0.85	12.8	0.388	92.4	4.2	197	3.97	1.7071	1.8659	0.1191	36.6
7	B	25.5315	f	20300	0	Day14			7		3.716	17.3	41.8	20.8	62.6	66.7732	0.73										36.7
7	B	25.5315	f	20300	0	Day14			10		0.8	19.72	12	61.8	73.8	16.2602	1.61	11.3	0.35	92.3	3.79	204	4.51	1.8942	2.0746	0.1353	36.4
7	B	25.5315	f	20300	0	Day14			14		0.8	9.39	10.5	51.6	62.1	16.9082	1.12	11.6	0.362	95.8	3.78	213	5.85	3.6855	1.755	0.0585	36.5
8	B	20.8795	m	26950	1	Temp	6	142	0	-6	14.991	70.4	10.6	30.2	40.8	25.9804	0.05	13.7	0.392	86.2	4.55	220	4.82	1.7834	2.3618	0.1446	36.4	60
8	B	20.8795	m	26950	1	Temp	6	142	2	-4	10.997	55.09	9.6	30.9	40.5	23.7037	0.05										36.4	60
8	B	20.8795	m	26950	1	Temp	6	142	4	-2	37.722	49.19	10.6	31.9	42.5	24.9412	0.1	13.4	0.398	89	4.47	234	7.77	5.3613	1.3986	0.1554	36.3	60
8	B	20.8795	m	26950	1	Temp	6	142	8	2	77.501	253.56	2.6	33.6	36.2	7.18232	1.14	12.2	0.359	88.4	4.06	141	3.64	2.1476	0.8372	0	38.3	60
8	B	20.8795	m	26950	1	Temp	6	142	10	4	30.43	157.13	8	33.2	41.2	19.4175	0.83	11.1	0.323	86.6	3.73	174	3.55	1.1715	1.633	0.071	36.4	60
8	B	20.8795	m	26950	1	Temp	6	142	14	8	7.625	104.41	11.1	34.4	45.5	24.3956	0.67	11.6	0.355	91	3.9	375	6.3	2.961	2.709	0.189	36.3	60
9	B	27.4384	m	26950	1	Micro	7	177	0	-7	11.156	46.14	13.8	42.4	56.2	24.5552	0.25	17.2	0.494	85.2	5.8	199	5.86	2.1096	2.637	0.4688	35.6
9	B	27.4384	m	26950	1	Micro	7	177	2	-5	8.636	46.17	17.5	37.8	55.3	31.6456	0.21										35.1
9	B	27.4384	m	26950	1	Micro	7	177	7	0	99.996	82.46	2.3	41.9	44.2	5.20362	48.53	16.5	0.469	86.4	5.43	142	5.22	3.654	0.8874	0	37.4
9	B	27.4384	m	26950	1	Micro	7	177	9	2	116.866	423.24	2	44.2	46.2	4.329	101.55										37.4
9	B	27.4384	m	26950	1	Micro	7	177	14	7	17.102	420.63	7.1	46.9	54	13.1481	23.43	14.2	0.43	88.3	4.87	282	4.29	1.4586	2.1021	0.2574	36
10	B	19.6329	f	26950	1	Micro	6	148	0	-6	7.788	64.56	19.8	24.7	44.5	44.4944	0.28	12.5	0.37	96.1	3.85	266	5.82	2.0952	3.0846	0.2328	36.4	63.5
10	B	19.6329	f	26950	1	Micro	6	148	2	-4	20.845	62.04	35.7	10.5	46.2	77.2727	0.21										36.6	63.5
10	B	19.6329	f	26950	1	Micro	6	148	4	-2	7.39	66.11	27.2	34.6	61.8	44.0129	0.25	12.5	0.383	98	3.91	251	5.4	2.754	1.89	0.108	36.6	63.5
10	B	19.6329	f	26950	1	Micro	6	148	8	2	43.357	249.05	2.3	42.8	45.1	5.09978	135.29	12.7	0.374	95.7	3.91	143	1.99	1.1741	0.6965	0	36.4	63.5
10	B	19.6329	f	26950	1	Micro	6	148	10	4	4.558	151.62	15.4	29.6	45	34.2222	27.01										36	63.5
10	B	19.6329	f	26950	1	Micro	6	148	14	8	2.337	60.16	8.8	40.6	49.4	17.8138	2.55	11.2	0.353	98.3	3.59	425	5.51	2.5897	2.4795	0.1102	36.1	63.5
11	B	23.0411	m	18800	1	Temp	8	193	0	-8	9.421	52.33	14.6	36.4	51	28.6275	0.05	14.5	0.452	90.8	4.98	296	6.23	2.492	3.115	0.0623		80
11	B	23.0411	m	18800	1	Temp	8	193	2	-6	14.601	48.32	19.4	30.4	49.8	38.9558	0.22										36.1	80
11	B	23.0411	m	18800	1	Temp	8	193	4	-4	5.905	43.94	13.8	33.4	47.2	29.2373	0.11	13.9	0.42	89.4	4.7	272	4.97	1.988	2.3359	0.0994	36.1	80
11	B	23.0411	m	18800	1	Temp	8	193	7	-1	72.693	85.92	3.3	40.7	44	7.5	11.98										37.5	80
11	B	23.0411	m	18800	1	Temp	8	193	10	2	35.093	179.3	2.5	36	38.5	6.49351	35.77	12.9	0.39	87.2	4.47	213	3.8	2.128	1.178	0	36.9	80
11	B	23.0411	m	18800	1	Temp	8	193	12	4	16.746	168.75	10.1	31.3	41.4	24.3961	10.52	12.8	0.369	86.2	4.28	245	3.62	1.2308	1.8824	0.0362	36	80
11	B	23.0411	m	18800	1	Temp	8	193	14	6	10.637	138.87	11	33	44	25	4.07	12.6	0.389	90.3	4.31	379	4.58	1.603	2.4274	0.0458	36	80
12	B	40	m	18800	1	Temp	5	134	0	-5	14.657	58.37	6.9	46.9	53.8	12.8253	0.96	14.5	0.446	92	4.85	189	4.81	3.0303	1.0101	0	36.8	95
12	B	40	m	18800	1	Temp	5	134	2	-3	20.231	50.25	28.3	19.8	48.1	58.8358	0.77										36.5	95
12	B	40	m	18800	1	Temp	5	134	4	-1	16.989	55.95	14.9	36.6	51.5	28.932	0.5	13.6	0.415	90	4.61	191	7.07	5.0904	1.2726	0	36.5	95
12	B	40	m	18800	1	Temp	5	134	7	2	231.531	421.03	2.7	40.6	43.3	6.23557	149.23	16.1	0.444	91.4	4.86	118	4.85	3.686	0.7275	0	38.4	95
12	B	40	m	18800	1	Temp	5	134	9	4	68.426	455.67	3.1	38.4	41.5	7.46988	53.68	14	0.425	89.7	4.74	145	2.88	1.3824	0.9504	0	36.7	95
12	B	40	m	18800	1	Temp	5	134	10	5	34.947	306.05	12.9	31.6	44.5	28.9888	26.65	13.1	0.392	89.3	4.39	141	3.23	1.292	1.1951	0.0323	36.5	95
12	B	40	m	18800	1	Temp	5	134	14	9	15.088	108.94	9.7	47.8	57.5	16.8696	3.25	13.4	0.404	92.9	4.35	356	7.34	3.9636	2.4956	0.0734	36.2	95
13	B	25.5726	m	15500	1	Temp	9	214	0	-9	10.563	33.85	18.5	39.9	58.4	31.6781	0.22	14.5	0.462	84	5.5	225	4.83	2.6565	1.6905	0.0966	36.3
13	B	25.5726	m	15500	1	Temp	9	214	2	-7	11.341	37.93	26.2	36.4	62.6	41.853	0.44										35
13	B	25.5726	m	15500	1	Temp	9	214	4	-5	9.369	33.43	19.2	34.4	53.6	35.8209	0.3	13.8	0.426	84.7	5.03	239	5.12	3.072	1.5872	0.1024	36.1
13	B	25.5726	m	15500	1	Temp	9	214	7	-2	22.077	33	8.1	47.9	56	14.4643	1.48										36.8
13	B	25.5726	m	15500	1	Temp	9	214	11	2	67.533	156.76	2.3	42.6	44.9	5.12249	98.62										38.4
13	B	25.5726	m	15500	1	Temp	9	214	13	4	21.827	163.44	3.5	38.8	42.3	8.27423	41.73	11.2	0.361	82.6	4.37	182	3.34	1.4028	1.4028	0.1002	36.9
13	B	25.5726	m	15500	1	Temp	9	214	14	5	7.022	166.24	5.4	34.8	40.2	13.4328	20.72	11.3	0.362	84.8	4.27	143	4.97	2.1868	2.0377	0.1491	36.5
14	B	31.1096	m	19350	1	Temp	7	167	0	-7	20.97	201.83	10.7	39.7	50.4	21.2302	1.21										35.8	90
14	B	31.1096	m	19350	1	Temp	7	167	2	-5	44.417	203.09	16.3	35	51.3	31.7739	0.95										36.4	90
14	B	31.1096	m	19350	1	Temp	7	167	4	-3	39.954	220.71	13.2	38.1	51.3	25.731	1	14.6	0.439	88.7	4.95	214	4.86	2.7702	1.4094	0.1458	35.8	90
14	B	31.1096	m	19350	1	Temp	7	167	9	2	161.518	1014.07	2.4	36	38.4	6.25	160	14.3	0.424	86.2	4.92	167	3.44	2.6144	0.4128	0	36.4	90
14	B	31.1096	m	19350	1	Temp	7	167	14	7	29.639	732.93	8.5	47.6	56.1	15.1515	10.14	13.6	0.405	86.4	4.69	343	4.9	2.303	1.813	0.196	35.9	90
15	B	23.9945	f	19350	1	Micro	9	224	0	-9	9.955	39.74	19.7	30.9	50.6	38.9328	0.62	13.5	0.432	99.3	4.35	216	6.16	2.772	2.464	0.4312	36.7	79.4
15	B	23.9945	f	19350	1	Micro	9	224	2	-7	30.857	36.33	19.4	33.3	52.7	36.8121	0.28										36.4	79.4
15	B	23.9945	f	19350	1	Micro	9	224	4	-5	44.362	42.25	23.6	34.4	58	40.6897	0.29	13.3	0.402	93.7	4.29	203	7.54	3.9208	2.4128	0.5278	36.8	79.4
15	B	23.9945	f	19350	1	Micro	9	224	7	-2	16.357	30.68	6.9	40.2	47.1	14.6497	0.97										36.7	79.4
15	B	23.9945	f	19350	1	Micro	9	224	11	2	41.528	93.33	2.8	37.9	40.7	6.87961	50.02										37.5	79.4
15	B	23.9945	f	19350	1	Micro	9	224	13	4	19.573	89.46	10.9	36	46.9	23.2409	18.98	11.6	0.353	93.1	3.79	185	4.1	1.435	2.009	0.041	36.1	79.4
15	B	23.9945	f	19350	1	Micro	9	224	14	5	10.339	73.85	9.8	32.9	42.7	22.9508	9.34	10.5	0.329	94.8	3.47	233	3.71	1.0017	2.1518	0.1855	35.9	79.4
16	B	44.3671	m	17150	1	Temp	8	192	0	-8	29.555	375.07	18.7	28.7	47.4	39.4515	2.24	14.1	0.415	89.4	4.64	201	5.39	3.4496	1.3475	0.1617	36.2	105
16	B	44.3671	m	17150	1	Temp	8	192	2	-6	31.593	363.44	15.8	33.9	49.7	31.7907	1.45										36.6	105
16	B	44.3671	m	17150	1	Temp	8	192	4	-4	19.761	375.4	15.9	33.2	49.1	32.3829	1.62	13.4	0.401	91.1	4.4	221	5.61	3.8148	1.1781	0.1122	36.2	105
16	B	44.3671	m	17150	1	Temp	8	192	7	-1	58.163	316.87	5.4	42.2	47.6	11.3445	9.35										37	105
16	B	44.3671	m	17150	1	Temp	8	192	10	2	125.259	1075.24	2.8	39.7	42.5	6.58824	117.53	13.6	0.399	90.9	4.39	183	6.18	4.944	0.4326	0	38	105
16	B	44.3671	m	17150	1	Temp	8	192	12	4	109.913	2433.54	8.6	36.6	45.2	19.0265	75.73	12.9	0.376	87.2	4.31	210	4.6	2.806	0.874	0.046	36.3	105
16	B	44.3671	m	17150	1	Temp	8	192	14	6	88.039	1008.87	15.5	30.8	46.3	33.4773	36.34	9.7	0.287	89.1	3.22	314	5.88	3.1164	1.8816	0.1176	36.3	105
17	B	21.4959	m	20300	1	Micro	10	248	0	-10	16.823	29.6	13.4	34.5	47.9	27.9749	0.19	15.8	0.465	87.2	5.33	185	11.51	7.8268	2.5322	0.2302	36	72
17	B	21.4959	m	20300	1	Micro	10	248	2	-8	16.476	45.8	10.7	41.9	52.6	20.3422	7.8										36.3	72
17	B	21.4959	m	20300	1	Micro	10	248	4	-6	4.546	28.83	8.8	33.7	42.5	20.7059	7.72	14.4	0.436	91.2	4.78	206	7.73	4.7926	1.8552	0.2319	36.1	72
17	B	21.4959	m	20300	1	Micro	10	248	7	-3	4.52	30.12	6.2	41.7	47.9	12.9436	9.09										36	72
17	B	21.4959	m	20300	1	Micro	10	248	10	0	4.063	21.62	7.4	37.7	45.1	16.408	8	14.2	0.428	90.1	4.75	219	10.09	8.2738	2.018	0.1009	36.4	72
17	B	21.4959	m	20300	1	Micro	10	248	14	4	5.502	29.34	5.8	43	48.8	11.8852	11.99	13	0.4	89.9	4.45	223	4.61	2.4433	1.1986	0.1383	35.8	72
18	B	32.3205	f	20300	1	Temp	10	239	0	-10	21.018	61.45	11.9	41.7	53.6	22.2015	0.34	13.4	0.416	88.1	4.72	191	4.78	2.4378	1.8164	0.0478	35.8	71.7
18	B	32.3205	f	20300	1	Temp	10	239	2	-8	16.707	57.15	14.5	41.5	56	25.8929	2.26										35.8	71.7
18	B	32.3205	f	20300	1	Temp	10	239	4	-6	14.777	50.93	12.3	46	58.3	21.0978	3.52	13	0.391	88.3	4.43	287	5.58	3.0132	1.953	0.1116	35.7	71.7
18	B	32.3205	f	20300	1	Temp	10	239	7	-3	7.869	28.7	8.9	42.6	51.5	17.2816	2.12										35.2	71.7
18	B	32.3205	f	20300	1	Temp	10	239	12	2	77.085	358.12	1.8	42.5	44.3	4.06321	160	11.7	0.353	86.9	4.06	225	6.14	4.3594	1.2894	0	37.3	71.7
18	B	32.3205	f	20300	1	Temp	10	239	14	4	19.604	263.27	5	40.1	45.1	11.0865	106.29	11.1	0.328	86.3	3.8	238	5.13	2.8215	1.6929	0	35.6	71.7
19	B	37.2959	f	20300	1	Micro	9	228	0	-9	2.797	10.07	14.7	58.4	73.1	20.1094	20.83	13.4	0.42	89	4.72	301	11.4	8.436	2.166	0.114	37	79.8
19	B	37.2959	f	20300	1	Micro	9	228	2	-7	2.651	8.71	12.2	57	69.2	17.6301	16.83										36.5	79.8
19	B	37.2959	f	20300	1	Micro	9	228	4	-5	2.021	7.09	9.8	62.9	72.7	13.4801	15.07	12.4	0.391	90.3	4.33	330	8.84	6.2764	2.0332	0.0884	37.1	79.8
19	B	37.2959	f	20300	1	Micro	9	228	7	-2	0.8	7.66	4.8	62.3	67.1	7.1535	19.76										36.7	79.8
19	B	37.2959	f	20300	1	Micro	9	228	11	2	0.8	11.03	3.3	59.6	62.9	5.24642	85.86	11.5	0.367	89.3	4.11	233	5.04	1.8648	2.268	0.3024	37.2	79.8
19	B	37.2959	f	20300	1	Micro	9	228	13	4	0.8	13.47	3.2	61.8	65	4.92308	40.35	10.6	0.329	89.4	3.68	218	5.95	2.737	2.618	0.0595	36.9	79.8
20	B	43.2411	f	20300	1	Micro	6	151	0	-6	15.707	68.41	14.6	39.7	54.3	26.8877	0.28	14.3	0.438	94.6	4.63	275	8.96	6.272	1.9712	0.3584	36.9
20	B	43.2411	f	20300	1	Micro	6	151	2	-4	15.023	60.15	25.4	30.7	56.1	45.2763	0.67										35.8
20	B	43.2411	f	20300	1	Micro	6	151	4	-2	11.086	47.47	22.2	29.4	51.6	43.0233	0.66	13.8	0.415	95.8	4.33	286	6.72	3.8304	2.1504	0.336	36.7
20	B	43.2411	f	20300	1	Micro	6	151	8	2	40.504	153.71	2.1	42.8	44.9	4.67706	156.84	12.3	0.378	96.9	3.9	167	4.35	2.697	1.218	0.0435	38.2
20	B	43.2411	f	20300	1	Micro	6	151	10	4	15.781	126.28	5.8	44.8	50.6	11.4625	61.7	12.5	0.381	95.7	3.98	187	4.95	2.8215	1.4355	0.1485	37
20	B	43.2411	f	20300	1	Micro	6	151	14	8	4.022	16.4	7.9	40.3	48.2	16.39	2.55	11.5	0.353	95.9	3.68	348	7.34	3.9636	2.569	0.5138	35.7

## Sheet: Plasma IL6-TNFa
Volunteer ID	Day relative to day of TD	IL-6 (pg/ml)	TNFa (pg/ml)
8	-6	4.33	14.1
8	-5	5.72	20.35
8	-4	1.6	14.4
8	-2	6.03	15.54
8	-1	6.9	21.18
8	2	7.74	36.1
8	4	1.6	14.93
8	8	1.6	10.52
9	-7	1.6	1.6
9	-6	1.6	1.6
9	-5	1.6	1.6
9	-4	1.6	1.6
9	-2	1.6	6.53
9	-1	1.6	7.95
9	2	5.67	17.38
9	4	1.6	9.49
9	7	1.6	6.04
10	-6	1.6	7.72
10	-5	1.6	8.8
10	-4	1.6	8.11
10	-2	1.6	8.57
10	-1	4.75	20.41
10	2	1.6	33.65
10	4	3.42	18
10	9	1.6	10.32
11	-8	1.6	6.53
11	-7	1.6	6.39
11	-6	1.6	5.65
11	-4	1.6	5.79
11	-2	1.6	9.49
11	-1	1.6	11.39
11	2	1.6	15.74
11	4	1.6	10.48
11	6	1.6	7.12
12	-5	7.27	12.62
12	-4	9.74	14.28
12	-2	7.27	12.9
12	-1	7.41	14
12	2	15.43	55.67
12	4	5.26	23.76
12	9	11.67	19.79
13	-9	1.6	8.78
13	-8	1.6	8.28
13	-7	1.6	7.34
13	-4	1.6	7.41
13	-2	1.6	16.28
13	2	1.6	23.42
13	4	1.6	15.74
13	5	1.6	12.37
14	-7	1.6	9.49
14	-6	1.6	9.13
14	-5	1.6	11.25
14	-4	1.6	10.27
14	-2	1.6	8.99
14	-1	1.6	13.75
14	2	1.6	40.86
14	4	1.6	21.24
14	7	1.6	13.96
15	-9	1.6	7.45
15	-8	1.6	3.7
15	-7	1.6	4.43
15	-4	1.6	6.12
15	-2	1.6	8.36
15	2	1.6	14.36
15	4	1.6	13.23
15	5	1.6	8.54
16	-8	1.6	3.82
16	-7	1.6	4.97
16	-6	1.6	3.94
16	-4	1.6	1.6
16	-2	1.6	4.3
16	-1	1.6	8.72
16	2	7.94	27.79
16	4	4.3	18.57
16	6	1.6	9.02
17	-10	5.57	12.69
17	-9	1.6	11.65
17	-8	1.6	10.75
17	-4	1.6	15.37
17	2	8.66	28.63
17	4	1.6	14.14
18	-10	1.6	8.72
18	-9	1.6	6.88
18	-8	1.6	6.67
18	-4	1.6	6.95
18	2	12.54	43.91
18	4	3.89	24.96
19	-9	1.6	6.52
19	-8	1.6	6.76
19	-7	1.6	6.99
19	-4	1.6	8.15
19	-2	1.6	10.98
19	2	1.6	24.32
19	4	1.6	10.37
19	5	1.6	9.38
20	-6	1.6	6.24
20	-5	1.6	11.31
20	-4	1.6	7.66
20	-2	1.6	7.73
20	-1	4.47	12.35
20	2	9.34	44.95
20	4	1.6	24.5
20	8	1.6	9.49

## Sheet: Spin-filtering
	Hepcidin (ng/mL)		Notes
Sample	Unfiltered	Filtered
1	20.1297	16.795
2	16.2899	16.7258
3	27.3996	32.7708
4	36.3885	74.9377	(High CV% in filtered sample)
